# Supplementary material for: Current Trends in Nanomaterials for Metal Oxide-Based Conductometric Gas Sensors: Advantages and Limitations—Part 2: Porous 2D Nanomaterials
Source: Nanomaterials (Basel). 2023 Jan 5;13(2):237. doi: 10.3390/nano13020237 (PMC9867534; doi:10.3390/nano13020237)
Supplement: Supplementary file 1 [file nanomaterials-13-00237-s001.zip]

Archive with 1 entries (1 files):
- nanomaterials-2124612-SI.pdf
